# Supplementary material for: Prevalence and risk factors of SARS-CoV-2 antibody responses among healthcare workers (June 2020–November 2021)
Source: Eur J Public Health. 2023 Jun 13;33(5):923–9. doi: 10.1093/eurpub/ckad093 (PMC10567251; doi:10.1093/eurpub/ckad093)
Supplement: ckad093_Supplementary_Data [file ckad093_supplementary_data.zip]

Archive with 3 entries (2 files):
- ckad093_Supplementary_Data/
- ckad093_Supplementary_Data/ejph-2022-11-om-0549-File005.pdf
- ckad093_Supplementary_Data/ejph-2022-11-om-0549-File006.pdf
